# Supplementary material for: Synthesis and Antitumor Evaluation of Biotin-SN38-Valproic Acid Conjugates
Source: Molecules. 2023 May 7;28(9):3936. doi: 10.3390/molecules28093936 (PMC10179906; doi:10.3390/molecules28093936)
Supplement: Supplementary file 1 [file molecules-28-03936-s001.zip]

Archive with 1 entries (1 files):
- molecules-2391521-supplementary.pdf
